# Supplementary material for: Hydrogen Bonding Directed Self-Assembly of a Binuclear Ag(I) Metallacycle into a 1D Supramolecular Polymer
Source: Molecules. 2021 Sep 21;26(18):5719. doi: 10.3390/molecules26185719 (PMC8465845; doi:10.3390/molecules26185719)
Supplement: Supplementary file 1 [file molecules-26-05719-s001.zip]

Archive with 1 entries (1 files):
- molecules-1381165-supplementary.pdf
